# Supplementary material for: Novel Core–Shell Aerogel Formulation for Drug Delivery Based on Alginate and Konjac Glucomannan: Rational Design Using Artificial Intelligence Tools
Source: Polymers (Basel). 2025 Jul 11;17(14):1919. doi: 10.3390/polym17141919 (PMC12298074; doi:10.3390/polym17141919)
Supplement: Supplementary file 1 [file polymers-17-01919-s001.zip]

Archive with 1 entries (1 files):
- polymers-3715960-supplementary.pdf
